# Supplementary material for: A Scalable, Easy-to-Deploy Protocol for Cas13-Based Detection of SARS-CoV-2 Genetic Material
Source: J Clin Microbiol. 2021 Mar 19;59(4):e02402-20. doi: 10.1128/JCM.02402-20 (PMC8092748; doi:10.1128/JCM.02402-20)
Supplement: Supplemental file 3 [file JCM.02402-20-s0003.xlsx]

## Sheet: Final Cost From Website
TaqPath qRT-PCR detection	Cost Per "Test"
	6.4065
RT-RPA	Cost Per "Test"
	7.97463
RT-PCR	Cost Per "Test"
	4.39
Cas13 Detection	Cost Per "Test"
	1.51388
Lateral Flow Strips	Cost Per "Test"
	9.82407
RT-PCR + Cas Detection	Cost Per "Test" (Individual RT+PCR Steps)
	5.90388
RT-RPA +Cas Detection	Cost Per "Test" (Individual RT+PCR Steps)
	9.48851
RT-PCR --> Lateral Flow Strips	Cost Per "Patient" (Individual RT+PCR Steps)
	14.2141
RT-RPA --> Lateral Flow Strips	Cost Per "Test" (Individual RT+PCR Steps)
	17.7987

## Sheet: Price Breakdown from website 
TaqPath qRT-PCR detection - general puropose reagent	Reagent	Cost ($)	Reagent/ Kit info	total amount in kit (µL)	cost per µL ($/µL)	volume per reaction (µL)	cost per reaction ($)		Cost Per "Test"	Order Link
	TaqPath™ 1-Step RT-qPCR Master Mix, CG	3875	10 mL	10000	0.3875	5	1.9375			https://www.thermofisher.com/order/catalog/product/A15300#/A15300
	Primer/Probe mix	99	500 rxns	750	0.132	1.5	0.198			IDT Order
						TOTAL ($):	2.1355		6.4065
RT-RPA	Reagent	Cost ($)	Reagent/ Kit info	total amount in kit (µL)	cost per µL ($/µL)	volume for 40.95 µL master mix (µL)	cost per 40.95 µL master mix ($)	cost per 20 µL reaction ($)	Cost Per "Test"	Order Link
	TwistAmp® Liquid Basic Kit	200.15	96 reactions (based on 25 ul rxns)	200	1.00075	2	2.0015	1.00075	3.00225	https://www.twistdx.co.uk/en/products/product/twistamp-liquid-basic
	RevertAid Reverse Transcriptase	349	200 U/µL; 50000 U total	250	1.396	1	1.396	0.698	2.094	https://www.thermofisher.com/order/catalog/product/EP0441#/EP0441
	Deoxynucleotide (dNTP) Solution Mix	250	40 µmol total, 10 mM each = 500 rxns	800	0.3125	3.7	1.15625	0.578125	1.73438	https://www.neb.com/products/n0447-deoxynucleotide-dntp-solution-mix#Product%20Information
	RNase Inhibitor, Murine	286	15,000 units (40 U/µL)	375	0.762667	1	0.762667	0.381333	1.144	https://www.neb.com/products/m0314-rnase-inhibitor-murine#Product%20Information
							TOTAL ($):	2.65821	7.97463
Lateral Flow	Reagent	Cost ($)	Reagent/ Kit info	total amount in kit (µL)	cost per µL ($/µL)	volume for 20 µL reaction (µL)	cost per 20 µL reation ($)	cost per Test	Cost Per "Test"	Order Link
	Melienia HybriDetect lateral flow strips	275.21	`	100	NA	NA	NA	2.7521	8.2563	https://www.twistdx.co.uk/en/products/product/milenia-hybridetect-1
	Cleavage Reporter	1565.07	1.26 umoles (diluted to 16uM)	79062	0.0197955	1.5	0.0296932	0.0296932	0.0890796	IDT Order
	NxGen® T7 RNA Polymerase	508	supplied at 50,000 U/mL, 125,000 U total	400	1.27	0.72	0.9144	0.2286	0.6858	https://www.lucigen.com/NxGen-T7-RNA-Polymerase/
	Cas13 crRNA (2 µM)	1024	80 nmole (dil to 2 µM)	40000	0.0256	0.24	0.006144	0.001536	0.004608	IDT Order
	Ribonucleotide Solution Mix	283	50 µmol, (25mM each) = 2083.3 rxns	2000	0.1415	0.96	0.13584	0.03396	0.10188	https://www.neb.com/products/n0450-ribonucleotide-solution-set#Product%20Information
	RNase Inhibitor, Murine	286	15,000 units (40 U/µL)	375	0.762667	1.2	0.9152	0.2288	0.6864	https://www.neb.com/products/m0314-rnase-inhibitor-murine#Product%20Information
							TOTAL ($):	3.27469	9.82407
Cas13 Detection	Reagent	Cost ($)	Reagent/ Kit info	total amount in kit (µL)	cost per µL ($/µL)	volume for 22.8 µL master mix (µL)	cost per 22.8 µL master mix ($)	cost per 5 µL reactoin ($)	Cost Per "Test"	Order Link
	Ribonucleotide Solution Mix	283	50 µmol, (25mM each) = 2083.3 rxns	2000	0.1415	0.96	0.13584	0.03396	0.10188	https://www.neb.com/products/n0450-ribonucleotide-solution-set#Product%20Information
	RNase Inhibitor, Murine	286	15,000 units (40 U/µL)	375	0.762667	1.2	0.9152	0.2288	0.6864	https://www.neb.com/products/m0314-rnase-inhibitor-murine#Product%20Information
	Cleavage Reporter (2 µM) (Detection oligo)	610	39 nmol (dil to 2 µM)	19500	0.0312821	1.5	0.0469231	0.0117308	0.0351923	IDT Order
	NxGen® T7 RNA Polymerase	508	supplied at 50,000 U/mL, 125,000 U total	400	1.27	0.72	0.9144	0.2286	0.6858	https://www.lucigen.com/NxGen-T7-RNA-Polymerase/
	Cas13 crRNA (2 µM)	1024	80 nmole (dil to 2 µM)	40000	0.0256	0.24	0.006144	0.001536	0.004608	IDT Order
						TOTAL ($):	2.01851	0.504627	1.51388
Cas13 Detection (RNAse Alert V2)	Reagent	Cost ($)	Reagent/ Kit info	total amount in kit (µL)	cost per µL ($/µL)	volume for 22.8 µL master mix (µL)	cost per 22.8 µL master mix ($)	cost per 5 µL reactoin ($)	Cost Per "Test"	Order Link
	Ribonucleotide Solution Mix	283	50 µmol, (25mM each) = 2083.3 rxns	2000	0.1415	0.96	0.13584	0.03396	0.10188	https://www.neb.com/products/n0450-ribonucleotide-solution-set#Product%20Information
	RNase Inhibitor, Murine	286	15,000 units (40 U/µL)	375	0.762667	1.2	0.9152	0.2288	0.6864	https://www.neb.com/products/m0314-rnase-inhibitor-murine#Product%20Information
	RNaseAlert™ Lab Test Kit v2	255	25 reactions (dil to 2 µM)	625	0.408	1.5	0.612	0.153	0.459	https://www.thermofisher.com/order/catalog/product/4479768#/4479768
	NxGen® T7 RNA Polymerase	508	supplied at 50,000 U/mL, 125,000 U total	400	1.27	0.72	0.9144	0.2286	0.6858	https://www.lucigen.com/NxGen-T7-RNA-Polymerase/
	Cas13 crRNA (2 µM)	1024	80 nmole (dil to 2 µM)	40000	0.0256	0.24	0.006144	0.001536	0.004608	IDT Order
						TOTAL ($):	2.58358	0.645896	1.93769
RT-PCR	Reagent	Cost ($)	Reagent/ Kit info	total amount in kit (µL)	cost per µL ($/µL)	volume per reaction (µL)*	cost per 20 ul reaction($)	cost per 10 uL reaction ($)	Cost Per "Test"	Order Link
	RevertAid Reverse Transcriptase	349	200 U/µL; 50000 U total	250	1.396	1	1.396	0.698	2.094	https://www.thermofisher.com/order/catalog/product/EP0441#/EP0441
	Deoxynucleotide (dNTP) Solution Mix	250	40 µmol total, 10 mM each = 500 rxns	800	0.3125	2	0.625	0.3125	0.9375	https://www.neb.com/products/n0447-deoxynucleotide-dntp-solution-mix#Product%20Information
	RNase Inhibitor, Murine	286	15,000 units (40 U/µL)	375	0.762667	1	0.762667	0.381333	1.144	https://www.neb.com/products/m0314-rnase-inhibitor-murine#Product%20Information
	Taq 5X Master Mix	143	1000 reactions( (25 ul rxn after RT)	5000	0.0286	5	0.143	0.0715	0.2145	https://www.neb.com/products/m0285-taq-5x-master-mix#Product%20Information
							TOTAL ($):	1.46333	4.39
