# Supplementary material for: A Scalable, Easy-to-Deploy Protocol for Cas13-Based Detection of SARS-CoV-2 Genetic Material
Source: J Clin Microbiol. 2021 Mar 19;59(4):e02402-20. doi: 10.1128/JCM.02402-20 (PMC8092748; doi:10.1128/JCM.02402-20)
Supplement: Supplemental file 4 [file JCM.02402-20-s0004.xlsx]

## Sheet: Confusion Matrix
	Confusion Matrix
	True Positives	False Negatives	Sensitivity
	63	2	0.969231
	False Positives	True Negatives	Specificity
	3	150	0.980392
	Precision	NPV	Acuracy
	0.954545	0.986842	0.977064

## Sheet: SBCDP Samples
	Sa nta Barbara County Department of Public Health
					N1 Cq	N1 CREST					N2 Cq	N2 CREST					RP Cq	RP CREST	* RFU values taking from CFX96 instrument
		N1		LOD	30.53			N2		LOD	34.05			Rnase P		LOD	34.8275
	Sample	1/Cq	CREST (RFU)		0.0327547	38705.8	Sample	1/Cq	CREST (RFU)		0.0293686	29904.7	Sample	1/Cq	CREST (RFU)		0.0287129	29902		TP	TN	FP	FN
	1	0.0632819	308774		+	+	1	0.063223	451873		+	+	1	0.0372508	487627		+	+		1	0	0	0
	2	0.0328711	45743.5		+	+	2	0.0318504	63521.3		+	+	2	0.0313289	103032		+	+		1	0	0	0
	3	0.0284983	5280.21		-	-	3	0.0222222	5258.84		-	-	3	0.0329648	189001		+	+		0	1	0	0
	4	0.0550104	520919		+	+	4	0.0509944	573361		+	+	4	0.036826	522015		+	+		1	0	0	0
	5	0.0572955	478209		+	+	5	0.0533903	517632		+	+	5	0.035396	491708		+	+		1	0	0	0
	6	0.0270913	1886.1		-	-	6	0.0254494	4447.87		-	-	6	0.0381316	486858		+	+		0	1	0	0
	7	0.0403511	426995		+	+	7	0.0382777	522102		+	+	7	0.0330038	93347		+	+		1	0	0	0
	8	0.0286677	107337		-	+	8	0.0270416	5240.33		-	-	8	0.0332447	336428		+	+		0	1	0	0
	9	0.0246776	-2547.03		-	-	9	0.0268435	8851.37		-	-	9	0.0346208	384032		+	+		0	1	0	0
	10	0.048878	500236		+	+	10	0.0476567	651148		+	+	10	0.0388886	546401		+	+		1	0	0	0
	11	0.0348125	106625		+	+	11	0.0337795	141716		+	+	11	0.035487	476289		+	+		1	0	0	0
	12	0.0283596	-2613.07		-	-	12	0.0256299	1377.31		-	-	12	0.0344238	351228		+	+		0	1	0	0
	13	0.0265319	-8520.93		-	-	13	0.0222222	2974.58		-	-	13	0.0385605	529003		+	+		0	1	0	0
	14	0.0287726	-8478.76		-	-	14	0.0222222	8492.88		-	-	14	0.0357635	423435		+	+		0	1	0	0
	296	0.0317332	22396.4		-	-	296	0.0302714	86947.5		+	+	296	0.0341345	376605		+	+		0	1	0	0
	298	0.0301525	17998.2		-	-	298	0.0280055	4884.52		-	-	298	0.0365227	515638		+	+		0	1	0	0
	323	0.0642421	578539		+	+	323	0.0625861	594153		+	+	323	0.0360216	477518		+	+		1	0	0	0
	351	0.0328555	72626.4		+	+	351	0.0314383	16258.4		+	-	351	0.0359607	543513		+	+		0	0	0	1
	354	0.077925	628318		+	+	354	0.0764353	592712		+	+	354	0.0376959	564999		+	+		1	0	0	0
	425	0.0641917	590936		+	+	425	0.0622718	593764		+	+	425	0.0350383	360652		+	+		1	0	0	0
	432	0.0559326	582815		+	+	432	0.0551556	564567		+	+	432	0.0369321	493093		+	+		1	0	0	0
	433	0.0410383	490349		+	+	433	0.0399318	500712		+	+	433	0.0334905	153081		+	+		1	0	0	0
	497 (447)	0.0677932	594487		+	+	497 (447)	0.0649392	616142		+	+	497 (447)	0.03702	600790		+	+		1	0	0	0
	534 (531)	0.0479854	588826		+	+	534 (531)	0.0456497	569858		+	+	534 (531)	0.0399172	565082		+	+		1	0	0	0
	947	0.0333574	67973.2		+	+	947	0.032328	29547.1		+	-	947	0.0345297	260175		+	+		0	0	0	1
	953	0.0605446	642684		+	+	953	0.0585302	659983		+	+	953	0.0369292	601642		+	+		1	0	0	0
	968	0.0512102	670509		+	+	968	0.0489857	551371		+	+	968	0.0347586	389556		+	+		1	0	0	0
	1014	0.0341833	75299.2		+	+	1014	0.0333614	64484.1		+	+	1014	0.0315481	61449.6		+	+		1	0	0	0
	1037	0.0536593	582093		+	+	1037	0.0515143	459506		+	+	1037	0.0366729	517635		+	+		1	0	0	0
	1053	0.0269	10171.7		-	-	1053	0.0247821	2670.27		-	-	1053	0.0413244	426320		+	+		0	1	0	0
	1156	0.0280442	3185.15		-	-	1156	0.0263023	6509.82		-	-	1156	0.034595	553199		+	+		0	1	0	0
	1234	0.0278851	1732.78		-	-	1234	0.0272653	7356.1		-	-	1234	0.0385129	751390		+	+		0	1	0	0
	1243	0.0460433	585343		+	+	1243	0.044773	739205		+	+	1243	0.0328154	211486		+	+		1	0	0	0
	1250	0.0450127	606204		+	+	1250	0.0428556	735949		+	+	1250	0.0432268	399342		+	+		1	0	0	0
	1272	0.0320826	56944.2		-	+	1272	0.0303305	17222.1		+	-	1272	0.0283665	23755.3		-	-		0	0	0	0
	1273	0.0485845	388626		+	+	1273	0.0459089	636177		+	+	1273	0.045982	743494		+	+		1	0	0	0
	1275 (1175)	0.0423842	603144		+	+	1275 (1175)	0.0399684	563816		+	+	1275 (1175)	0.0402934	499744		+	+		1	0	0	0
	179935	0.0362636	188454		+	+	179935	0.0344164	109020		+	+	179935	0.037043	557861		+	+		1	0	0	0
	368653	0.0306216	31282		-	-	368653	0.0294196	6439.6		+	-	368653	0.0407255	532537		+	+		0	1	0	0
	1	0.0330668	135691		+	+	1	0.0324292	117888		+	+	1	0.0318845	124790		+	+		1	0	0	0
	2	0.032179	118050		-	+	2	0.0311517	41048.8		+	+	2	0.0320553	147019		+	+		0	0	1	0
	3	0.02	1858.99		-	-	3	0.0264127	741.93		-	-	3	0.0336218	338758		+	+		0	1	0	0
	4	0.0342008	305544		+	+	4	0.0331041	154099		+	+	4	0.0335598	336818		+	+		1	0	0	0
	5	0.0299197	65096		-	+	5	0.0288031	7104.09		-	-	5	0.0340001	402031		+	+		0	1	0	0
	6	0.0392861	499166		+	+	6	0.0369481	525484		+	+	6	0.0332992	278938		+	+		1	0	0	0
	7	0.0400347	472498		+	+	7	0.037469	514957		+	+	7	0.0360435	456213		+	+		1	0	0	0
	8	0.0321553	124319		-	+	8	0.0303301	34781.2		+	+	8	0.0371352	465260		+	+		0	0	1	0
	9	0.0272317	75807.2		-	+	9	0.0236692	2510.2		-	-	9	0.0320221	145099		+	+		0	1	0	0
	10	0.0440039	579712		+	+	10	0.0415446	511569		+	+	10	0.0331616	371919		+	+		1	0	0	0
	11	0.0443771	602905		+	+	11	0.0429135	621496		+	+	11	0.0311067	46765.4		+	+		1	0	0	0
	12	0.0561449	615668		+	+	12	0.0530057	613976		+	+	12	0.0340245	393150		+	+		1	0	0	0
	13	0.0591883	682960		+	+	13	0.0557289	619853		+	+	13	0.0348619	492962		+	+		1	0	0	0
	14	0.0304872	113397		-	+	14	0.0293989	20045.6		+	-	14	0.0323179	220067		+	+		0	1	0	0
	15	0.02	21858.4		-	-	15	0.023133	-1210.95		-	-	15	0.0391955	603942		+	+		0	1	0	0
	16	0.026891	39872.7		-	+	16	0.0252206	1106		-	-	16	0.0324664	138633		+	+		0	1	0	0
	17	0.0273129	25028.4		-	-	17	0.0251973	1761.16		-	-	17	0.0371116	704797		+	+		0	1	0	0
	18	0.0427037	742596		+	+	18	0.0416526	673188		+	+	18	0.0312186	62199.9		+	+		1	0	0	0
	19	0.0315468	128723		-	+	19	0.0304149	13305.9		+	-	19	0.0368002	746070		+	+		0	1	0	0
	20	0.0285634	73435.1		-	+	20	0.0242262	1756.6		-	-	20	0.0385183	785016		+	+		0	1	0	0
	21	0.0306301	73682.8		-	+	21	0.0286493	10861.2		-	-	21	0.0337372	447923		+	+		0	1	0	0
	22	0.0333856	234701		+	+	22	0.0282716	7730.13		-	-	22	0.03292	276052		+	+		0	1	0	0
	23	0.0324775	106422		-	+	23	0.0310556	36546		+	+	23	0.0372296	516200		+	+		0	0	1	0
	24	0.0413897	500834		+	+	24	0.0395793	540581		+	+	24	0.0335608	205439		+	+		1	0	0	0
	25	0.0284274	55937.5		-	+	25	0.0248391	1112.64		-	-	25	0.0317581	114454		+	+		0	1	0	0

## Sheet: UCSF Samples
			UCSF Samples - tested with 3 instruments
		Fluorescence (AU) /Result
		QuantStudio 5			CFX96			p51 Viewer
SARS-CoV-2 Positive	Diagnostic Ct	N1	N2	RNAse P	N1	N2	RNAse P	N1	N2	RNAse P		TP	TN	FP	FN
1	27.5	495025/+	130417/+	296097	2307/+	2298/+	1921.05	+	+	+		1	0	0	0
2	16.5	91881/+	272850/+	277022	280/+	412/+	1809.62	+	+	+		1	0	0	0
3	15.7	91678/+	402218/+	438543	33/+	578/+	2076	+	+	+		1	0	0	0
4	28.2	484584/+	343879/+	358810	2598/+	2178/+	2199.81	+	+	+		1	0	0	0
5	17.7	89067/+	190200/+	237288	108/+	372/+	1343.83	+	+	+		1	0	0	0
6	31.6	185545/+	122185/+	271426	195/+	196/+	2077.82	+	+	+		1	0	0	0
7	25	325946/+	385110/+	189132	2066/+	2343/+	1517	+	+	+		1	0	0	0
8	21.4	184828/+	448553/+	368116	333/+	1917/+	2150.47	+	+	+		1	0	0	0
9	18.6	82623/+	200712/+	181430	21/+	361/+	836.941	+	+	+		1	0	0	0
10	16.7	128154/+	455869/+	352026	264/+	1723/+	1787.93	+	+	+		1	0	0	0
11	16.2	87736/+	162192/+	451853	139/+	476/+	463.847	+	+	+		1	0	0	0
12	23.7	248833/+	559570/+	447574	1131/+	2592/+	2516.71	+	+	+		1	0	0	0
13	22.3	498433/+	528260/+	439792	29/+	2582/+	555.433	+	+	+		1	0	0	0
14	20.7	98655/+	348470/+	307810	229/+	1196/+	1786.92	+	+	+		1	0	0	0
15	29.2	116025/+	406062/+	434007	397/+	1427/+	2364.45	+	+	+		1	0	0	0
16	25.6	83384/+	304465/+	352251	74/+	962/+	1891.95	+	+	+		1	0	0	0
17	22.2	127923/+	405683/+	556460	117/+	1055/+	2092.39	+	+	+		1	0	0	0
18	20.3	605421/+	398584/+	313623	2474/+	1874/+	1701.34	+	+	+		1	0	0	0
19	21.6	100527/+	167648/+	143305	63/+	558/+	159.232	+	+	+		1	0	0	0
20	14	107169/+	207794/+	252101	153/+	626/+	1206.33	+	+	+		1	0	0	0
21	25.9	104370/+	206892/+	320427	86/+	537/+	1544.37	+	+	+		1	0	0	0
22	14.8	548910/+	414713/+	499498	2375/+	2120/+	2282.94	+	+	+		1	0	0	0
23	21.6	425286/+	515897/+	303423	2460/+	2597/+	1683.64	+	+	+		1	0	0	0
24	16.3	112971/+	97305/+	471424	278/+	90/+	2105.69	+	+	+		1	0	0	0
25	31	305639/+	763321/+	731713	1256/+	1870/+	1990.64	+	+	+		1	0	0	0
26	22	686337/+	259304/+	488216	2234/+	367/+	945.262	+	+	+		1	0	0	0
27	26.2	381323/+	642703/+	580493	2192/+	1762/+	1683.14	+	+	+		1	0	0	0
28	29.4	187513/+	554142/+	554979	1205/+	1283/+	1912.78	+	+	+		1	0	0	0
29	17.3	549672/+	131559/+	593724	2312/+	50/+	1914.36	+	+	+		1	0	0	0
30	17.7	525061/+	524896/+	382626	2346/+	2886/+	1111.16	+	+	+		1	0	0	0
Neg Control	N/A	7683	6017	3403.64	3.02	0.32	-6.58
Pos Control	N/A	369259	586528	137614	181.54	64.68	100.72
		Fluorescence (AU) /Result
		QuantStudio 5			CFX96			p51 Viewer
SARS-CoV-2 Negative	Diagnostic Ct	N1	N2	RNAse P	N1	N2	RNAse P	N1	N2	RNAse P		TP	TN	FP	FN
1	N/A	6133/-	5648/-	387097	-6/-	-13/-	286.85	-	-	+		0	1	0	0
2	N/A	23686/-	1530/-	343661	1/-	3/-	895.33	-	-	+		0	1	0	0
3	N/A	14119/-	5917/-	523897	-12/-	-3/-	407.83	-	-	+		0	1	0	0
4	N/A	11801/-	693/-	145130	-3/-	-1/-	1735.61	-	-	+		0	1	0	0
5	N/A	15623/-	2295/-	509798	-5/-	-8/-	1791.86	-	-	+		0	1	0	0
6	N/A	6723/-	-2399/-	597420	2.18/-	-4/-	2033.78	-	-	+		0	1	0	0
7	N/A	25555/-	3816/-	389252	-1.68/-	-6/-	1826.1	-	-	+		0	1	0	0
8	N/A	4402/-	5558/-	402940	-5.05/-	-12/-	1418.07	-	-	+		0	1	0	0
9	N/A	2012/-	-1935/-	518586	-17.29/-	3/-	1785.8	-	-	+		0	1	0	0
10	N/A	-7021/-	18635/-	291636	3.36/-	-6/-	1492.77	-	-	+		0	1	0	0
11	N/A	719/-	5239/-	494956	-4.47/-	-3/-	1700.65	-	-	+		0	1	0	0
12	N/A	417/-	3632/-	485478	-4.69/-	-12/-	41.27	-	-	+		0	1	0	0
13	N/A	1006/-	5666/-	488854	-1.98/-	-1/-	1034.97	-	-	+		0	1	0	0
14	N/A	294/-	-309/-	390129	-5.44/-	-4/-	265.33	-	-	+		0	1	0	0
15	N/A	1497/-	5732/-	445916	0.47/-	-10/-	910.29	-	-	+		0	1	0	0
16	N/A	6095/-	10649/-	401637	-9.98/-	-0.4/-	1591.78	-	-	+		0	1	0	0
17	N/A	-143/-	3462/-	447579	-0.17/-	5/-	2253.53	-	-	+		0	1	0	0
18	N/A	-2541/-	3747/-	459922	-3.78/-	-5/-	527.62	-	-	+		0	1	0	0
19	N/A	867/-	-3335/-	383644	-5.27/-	2/-	1097.39	-	-	+		0	1	0	0
20	N/A	2572/-	5491/-	384189	-3.78/-	-3/-	1442.29	-	-	+		0	1	0	0
21	N/A	2188/-	3425/-	508359	0.54/-	-8/	794.61	-	-	+		0	1	0	0
22	N/A	732/-	3752/-	443788	-1.19/-	-0.2/-	682.84	-	-	+		0	1	0	0
23	N/A	715/-	-3523/-	432134	2.83/-	1/-	2317.55	-	-	+		0	1	0	0
24	N/A	24039/-	5416/-	320240	-13.6/-	-8/-	246.87	-	-	+		0	1	0	0
25	N/A	18363/-	1499/-	438677	-13.99/-	-3/-	65.5	-	-	+		0	1	0	0
26	N/A	2506/-	-852/-	592249	12.6/-	3/-	1258.64	-	-	+		0	1	0	0
27	N/A	20225/-	4739/-	696558	1.41/-	-9/-	590.61	-	-	+		0	1	0	0
28	N/A	2253/-	1573/-	619999	-8.72/-	-4/-	1559.11	-	-	+		0	1	0	0
29	N/A	390/-	1534/-	489598	-1.79/-	-14/-	54.53	-	-	+		0	1	0	0
30	N/A	19819/-	1659/-	535678	-6.65/-	-12/-	207.12	-	-	+		0	1	0	0
Neg Control	N/A	7683	6017	3403.64	3.02	0.3	-6.58
Pos Control	N/A	369259	586528	137614	181.54	64.68	100.72

## Sheet: UCSB Clinical Samples
	UCSB Clinical Samples														* RFU values taking from CFX96 instrument
ID	cq N1	1/cq N1	CREST N1	0.0327547	38705.8	cq N2	1/cq N1	CREST N2	0.0293686	29904.7	cq RNaseP	1/cq RNAseP	CREST RNaseP	0.0287129	29902	TP	TN	FP	FN
9372	35.0851	0.0285021	9359.88	-	-	41.803	0.0239217	5971.69	-	-	25.9608	0.0385195	591664	+	+	0	1	0	0
9373	36.4074	0.027467	12986.3	-	-	45	0.0222222	3922.59	-	-	25.7144	0.0388888	577813	+	+	0	1	0	0
9374	34.1356	0.029295	32543.1	-	-	38.7139	0.0258305	1535.44	-	-	28.4367	0.0351659	634763	+	+	0	1	0	0
9375	37.2157	0.0268704	1471.23	-	-	39.0453	0.0256113	-1674.04	-	-	25.9616	0.0385185	612954	+	+	0	1	0	0
9376	40.6009	0.02463	7400.73	-	-	45	0.0222222	-3031.79	-	-	26.612	0.0375771	611362	+	+	0	1	0	0
9378	34.9914	0.0285784	12236.6	-	-	38.1174	0.0262348	-3891.35	-	-	29.963	0.0333745	446998	+	+	0	1	0	0
9379	35.298	0.0283302	12558.4	-	-	37.7235	0.0265087	8371.51	-	-	27.8084	0.0359603	525674	+	+	0	1	0	0
9380	35.2018	0.0284076	8678.92	-	-	38.533	0.0259518	5179.03	-	-	28.316	0.0353157	556727	+	+	0	1	0	0
9381	34.5842	0.0289149	26076.3	-	-	39.6752	0.0252047	-2605.3	-	-	30.6203	0.0326581	421992	+	+	0	1	0	0
9382	35.6647	0.0280389	6869.51	-	-	37.9257	0.0263674	-798.39	-	-	29.5962	0.0337881	536185	+	+	0	1	0	0
9383	36.1938	0.027629	-369.69	-	-	40.2888	0.0248208	102.98	-	-	25.5614	0.0391215	598476	+	+	0	1	0	0
9384	36.4205	0.0274571	18010.5	-	-	38.959	0.025668	-1996.66	-	-	27.2156	0.0367436	609327	+	+	0	1	0	0
9385	34.8054	0.0287312	-5962.5	-	-	39.3219	0.0254311	-2916.21	-	-	29.6804	0.0336923	184386	+	+	0	1	0	0
9386	34.21	0.0292312	-3872.71	-	-	37.3227	0.0267934	-1736.88	-	-	28.5969	0.0349688	335734	+	+	0	1	0	0
9387	34.1305	0.0292993	-5547.21	-	-	37.3829	0.0267502	-1194.63	-	-	28.8415	0.0346723	587708	+	+	0	1	0	0
9388	34.333	0.0291265	3645.53	-	-	39.0014	0.0256401	5397.15	-	-	28.5798	0.0349898	611203	+	+	0	1	0	0
9389	36.3254	0.0275289	9653.26	-	-	39.8129	0.0251175	-3752.3	-	-	28.3615	0.035259	863130	+	+	0	1	0	0
9390	35.512	0.0281595	7019.54	-	-	38.2752	0.0261266	4398.22	-	-	29.2623	0.0341737	673040	+	+	0	1	0	0
9391	35.2131	0.0283985	5700.65	-	-	38.2323	0.0261559	3777.09	-	-	30.517	0.0327687	148542	+	+	0	1	0	0
9392	35.7654	0.02796	15334.1	-	-	36.6887	0.0272563	3546.62	-	-	26.8843	0.0371965	811252	+	+	0	1	0	0
9393	34.681	0.0288343	15548.1	-	-	45	0.0222222	1563.27	-	-	29.4871	0.0339132	563423	+	+	0	1	0	0
9394	35.928	0.0278334	-1414.35	-	-	38.585	0.0259168	-1336.43	-	-	30.0583	0.0332686	463347	+	+	0	1	0	0
9395	33.8377	0.0295528	9713.56	-	-	37.7526	0.0264883	1343.72	-	-	30.2405	0.0330682	352371	+	+	0	1	0	0
9396	35.6731	0.0280323	17031.5	-	-	38.1836	0.0261893	1057.89	-	-	27.1342	0.0368539	597630	+	+	0	1	0	0
9397	36.716	0.0272361	-1874.75	-	-	36.582	0.0273358	-2326.58	-	-	30.3505	0.0329484	174736	+	+	0	1	0	0
9398	35.1834	0.0284225	7235.14	-	-	37.1147	0.0269435	10256.4	-	-	28.4387	0.0351634	682342	+	+	0	1	0	0
9399	37.1409	0.0269245	3961.65	-	-	36.23	0.0276014	9238.19	-	-	27.4593	0.0364175	368090	+	+	0	1	0	0
9400	36.5793	0.0273379	6156.42	-	-	38.3299	0.0260893	6169.15	-	-	29.5386	0.033854	319383	+	+	0	1	0	0
9401	36.015	0.0277662	7985.17	-	-	38.9347	0.025684	6076.87	-	-	25.4237	0.0393334	560638	+	+	0	1	0	0
9402	37.2184	0.0268684	5182.36	-	-	38.696	0.0258425	1743.52	-	-	27.9772	0.0357434	636249	+	+	0	1	0	0
9403	36.1614	0.0276538	6067.15	-	-	37.759	0.0264837	-2595.63	-	-	30.2033	0.0331089	420926	+	+	0	1	0	0
9404	36.6105	0.0273146	3497.72	-	-	43.3771	0.0230536	-1280.55	-	-	30.5525	0.0327306	439015	+	+	0	1	0	0
9405	38.0494	0.0262816	2819.56	-	-	37.7389	0.0264978	-3642.01	-	-	28.6674	0.0348828	580257	+	+	0	1	0	0
9406	36.1336	0.0276751	6499.61	-	-	38.2549	0.0261404	6579.6	-	-	25.2934	0.0395359	558320	+	+	0	1	0	0
9407	36.4855	0.0274082	2336.32	-	-	37.3041	0.0268067	3853.6	-	-	26.5248	0.0377005	602329	+	+	0	1	0	0
9408	35.8969	0.0278576	5872.63	-	-	39.0912	0.0255812	8944.47	-	-	28.5162	0.0350678	667127	+	+	0	1	0	0
9409	36.3723	0.0274934	5529.12	-	-	38.2126	0.0261694	4322.74	-	-	28.2373	0.0354141	690422	+	+	0	1	0	0
9410	36.3205	0.0275327	3008.46	-	-	37.3138	0.0267997	2122.46	-	-	28.9572	0.0345337	662526	+	+	0	1	0	0
9411	36.0441	0.0277438	-3141.92	-	-	36.9091	0.0270936	-1513.33	-	-	23.8123	0.0419951	562916	+	+	0	1	0	0
9412	35.8501	0.0278939	-7070.98	-	-	36.1438	0.0276673	-1279.22	-	-	30.0275	0.0333028	538083	+	+	0	1	0	0
9413	38.1336	0.0262236	-5828.83	-	-	37.1033	0.0269518	-4774.54	-	-	28.8983	0.0346041	627379	+	+	0	1	0	0
9414	33.168	0.0301496	1544.44	-	-	38.4549	0.0260045	795.213	-	-	27.1261	0.0368649	608636	+	+	0	1	0	0
9415	34.344	0.0291172	4025.41	-	-	39.9753	0.0250154	-2381.88	-	-	28.3361	0.0352906	517031	+	+	0	1	0	0
9416	34.7998	0.0287358	31614.2	-	-	40.0514	0.0249679	-951.015	-	-	29.9669	0.0333701	396656	+	+	0	1	0	0
9417	36.1067	0.0276957	428.941	-	-	38.5026	0.0259723	-3941.33	-	-	29.1091	0.0343535	510485	+	+	0	1	0	0
9418	36.3119	0.0275392	413.158	-	-	37.4032	0.0267357	10530.5	-	-	29.0038	0.0344783	496827	+	+	0	1	0	0
9419	35.7856	0.0279442	-1749.64	-	-	36.3336	0.0275227	-1173.03	-	-	30.2001	0.0331124	366198	+	+	0	1	0	0
9420	37.1518	0.0269166	12751.3	-	-	36.3493	0.0275108	2575.71	-	-	27.2729	0.0366664	670154	+	+	0	1	0	0
9421	36.8079	0.0271681	1126.36	-	-	36.0735	0.0277211	3424	-	-	25.5591	0.0391249	636755	+	+	0	1	0	0
9422	35.8613	0.0278852	-69.2305	-	-	34.2842	0.029168	510.851	-	-	27.4093	0.036484	664659	+	+	0	1	0	0
9423	35.5923	0.028096	-2049.89	-	-	37.0699	0.0269761	-155.36	-	-	26.5939	0.0376027	650124	+	+	0	1	0	0
9424	35.0149	0.0285592	1639.36	-	-	36.4943	0.0274016	16.3013	-	-	30.0453	0.033283	398234	+	+	0	1	0	0
9425	36.1006	0.0277004	-4046.53	-	-	37.5081	0.0266609	-1149.34	-	-	29.6727	0.033701	515352	+	+	0	1	0	0
9426	36.4226	0.0274555	-1738.3	-	-	36.2703	0.0275708	208.94	-	-	27.2594	0.0366847	606956	+	+	0	1	0	0
9427	35.931	0.0278311	7001.57	-	-	36.4681	0.0274212	-1026.01	-	-	29.6164	0.0337651	148998	+	+	0	1	0	0
9428	36.6183	0.0273087	6145.72	-	-	38.8994	0.0257074	-1453.75	-	-	24.8402	0.0402573	575979	+	+	0	1	0	0
9429	35.4823	0.0281831	52.4834	-	-	37.853	0.026418	-1151.64	-	-	26.8578	0.0372332	523102	+	+	0	1	0	0
9430	35.03	0.028547	1805.04	-	-	38.7056	0.0258361	-4571.37	-	-	24.7166	0.0404586	607726	+	+	0	1	0	0
9431	34.5235	0.0289658	3631.7	-	-	39.8152	0.025116	-2731.99	-	-	25.5426	0.0391503	586773	+	+	0	1	0	0
9432	36.567	0.0273471	3231.44	-	-	43.8436	0.0228083	-1753.15	-	-	25.5976	0.0390662	614673	+	+	0	1	0	0
9433	34.2422	0.0292037	6234.9	-	-	38.5262	0.0259563	-1206.52	-	-	28.6034	0.0349609	495059	+	+	0	1	0	0
9434	35.3555	0.0282842	-1240.22	-	-	38.6112	0.0258992	10450.9	-	-	23.1692	0.0431607	377000	+	+	0	1	0	0
9435	37.9452	0.0263538	1854.16	-	-	38.4154	0.0260312	2996.73	-	-	25.9175	0.038584	548000	+	+	0	1	0	0
9436	36.245	0.02759	6740.03	-	-	43.9624	0.0227467	4545.82	-	-	30.0058	0.0333269	238971	+	+	0	1	0	0
9437	34.5943	0.0289065	2199.38	-	-	38.7214	0.0258255	5028.88	-	-	25.8089	0.0387463	666638	+	+	0	1	0	0
9438	36.8576	0.0271314	-496.218	-	-	40.2686	0.0248333	2440.22	-	-	29.5094	0.0338875	246613	+	+	0	1	0	0
9439	35.9813	0.0277922	-2707.26	-	-	40.5309	0.0246726	-792.715	-	-	24.5785	0.0406859	631203	+	+	0	1	0	0
9440	35.6538	0.0280475	-4183.15	-	-	38.4394	0.026015	-70.4468	-	-	24.7214	0.0404508	654018	+	+	0	1	0	0
9441	34.6559	0.0288551	-4742.07	-	-	39.4326	0.0253597	-1457.6	-	-	22.565	0.0443165	457593	+	+	0	1	0	0
9442	36.0526	0.0277372	-2591.58	-	-	42.9001	0.02331	777.495	-	-	29.2228	0.0342198	168919	+	+	0	1	0	0
9443	35.1436	0.0284547	5185.69	-	-	38.1285	0.0262271	6792.61	-	-	27.3482	0.0365654	529813	+	+	0	1	0	0
9444	36.9799	0.0270417	8025.66	-	-	39.8134	0.0251171	9517.32	-	-	26.8843	0.0371965	750671	+	+	0	1	0	0
9445	34.3197	0.0291378	845.466	-	-	38.9025	0.0257053	6497.7	-	-	28.3036	0.0353312	484910	+	+	0	1	0	0
9446	37.7036	0.0265227	2842.36	-	-	38.6548	0.02587	4437.12	-	-	26.5192	0.0377085	727703	+	+	0	1	0	0
9447	36.2933	0.0275533	2167.96	-	-	40.0842	0.0249475	3272.56	-	-	29.4216	0.0339887	278776	+	+	0	1	0	0
9448	34.509	0.0289779	1104.71	-	-	38.7974	0.0257749	2337.49	-	-	28.4712	0.0351232	522711	+	+	0	1	0	0
9449	34.7859	0.0287473	-1668.64	-	-	39.3359	0.0254221	1089.31	-	-	26.6727	0.0374915	658058	+	+	0	1	0	0
9450	34.5885	0.0289113	10070.2	-	-	40.3958	0.0247551	2200.25	-	-	27.1741	0.0367997	600062	+	+	0	1	0	0
9451	45	0.0222222	710.99	-	-	38.7152	0.0258297	4064.2	-	-	29.3644	0.0340549	285274	+	+	0	1	0	0
9452	35.7325	0.0279857	19036.7	-	-	40.7993	0.0245102	6695.97	-	-	26.1976	0.0381715	543601	+	+	0	1	0	0
9453	37.1277	0.0269341	6956.78	-	-	38.9842	0.0256514	6392.42	-	-	28.1423	0.0355337	527528	+	+	0	1	0	0
9454	36.4651	0.0274234	1879.31	-	-	42.1439	0.0237282	2430.71	-	-	25.4395	0.0393089	529891	+	+	0	1	0	0
9455	36.576	0.0273403	4353.28	-	-	39.3344	0.025423	-473.174	-	-	26.9328	0.0371295	583596	+	+	0	1	0	0
9456	35.3851	0.0282605	1410.32	-	-	39.5893	0.0252594	-1689.05	-	-	27.3095	0.0366172	583015	+	+	0	1	0	0
9457	34.6706	0.0288429	565.513	-	-	39.8519	0.0250929	-4492.74	-	-	26.922	0.0371443	545092	+	+	0	1	0	0
9458	36.2764	0.0275662	-3795.5	-	-	38.9188	0.0256945	5145.65	-	-	28.0716	0.0356232	522398	+	+	0	1	0	0
9459	35.7794	0.027949	-183.633	-	-	38.6698	0.02586	-112.24	-	-	27.2414	0.0367088	557748	+	+	0	1	0	0
9460	36.0724	0.027722	4946.04	-	-	39.6747	0.025205	7617.44	-	-	26.8104	0.0372989	608657	+	+	0	1	0	0
9461	36.1723	0.0276455	1092.54	-	-	45	0.0222222	3985.91	-	-	24.8328	0.0402692	574659	+	+	0	1	0	0
9462	36.8806	0.0271145	-1254.79	-	-	41.0863	0.024339	1634.02	-	-	26.5008	0.0377347	628244	+	+	0	1	0	0
9463	35.5622	0.0281198	-5362.66	-	-	39.8449	0.0250973	20.4902	-	-	28.8405	0.0346735	515666	+	+	0	1	0	0
9464	36.29	0.0275558	-1389.43	-	-	41.2163	0.0242622	-2630.09	-	-	27.3512	0.0365615	612279	+	+	0	1	0	0
9465	35.4972	0.0281712	-8521.68	-	-	39.3385	0.0254204	-4648.14	-	-	26.2693	0.0380672	564535	+	+	0	1	0	0
9466	36.0628	0.0277294	-4216.55	-	-	40.5841	0.0246402	-7784.88	-	-	28.9392	0.0345553	546813	+	+	0	1	0	0
9467	35.9067	0.02785	190.69	-	-	44.0452	0.0227039	1126.06	-	-	25.0456	0.0399272	486646	+	+	0	1	0	0
NTC	37.4	0.026738	6809.75	-	-	39	0.025641	16684.1	-	-	45	0.0222222	9173.26	-	-
NTC	36.8	0.0271739	7377.1	-	-	39.8	0.0251256	13309.1	-	-	39.6	0.0252525	6591.56	-	-
NTC	36.2	0.0276243	5803.17	-	-	37.5	0.0266667	15445.2	-	-	45	0.0222222	10669.2	-	-
NTC	36	0.0277778	7017.26	-	-	39	0.025641	8825.82	-	-	41.3	0.0242131	4671.07	-	-
NTC	38.9	0.0257069	4409.37	-	-	37.6	0.0265957	12736.4	-	-	45	0.0222222	9242.89	-	-
Positive Ctrl	18.4	0.0543478	417847	+	+	19.6	0.0510204	602760	+	+	23.7	0.0421941	515064	+	+
Positive Ctrl	23.3	0.0429185	246612	+	+	20.9	0.0478469	560319	+	+	28	0.0357143	398018	+	+
Positive Ctrl	24.5	0.0408163	476254	+	+	25.1	0.0398406	602835	+	+	28.1	0.0355872	381020	+	+
Positive Ctrl	13.9	0.0719424	198954	+	+	15.4	0.0649351	477874	+	+	28.4	0.0352113	653507	+	+
Positive Ctrl	13.8	0.0724638	226096	+	+	15.6	0.0641026	630333	+	+	26.7	0.0374532	157404	+	+
